# Supplementary material for: Enhanced Photovoltaic Performance of Inverted Perovskite Solar Cells through Surface Modification of a NiOx-Based Hole-Transporting Layer with Quaternary Ammonium Halide–Containing Cellulose Derivatives
Source: Polymers (Basel). 2023 Jan 13;15(2):437. doi: 10.3390/polym15020437 (PMC9862003; doi:10.3390/polym15020437)
Supplement: Supplementary file 1 [file polymers-15-00437-s001.zip]

Archive with 1 entries (1 files):
- polymers-2107404-supplementary.pdf
